# Supplementary material for: Heterologous biosynthesis and characterization of a glycocin from a thermophilic bacterium
Source: Nat Commun. 2019 Mar 7;10:1115. doi: 10.1038/s41467-019-09065-5 (PMC6405829; doi:10.1038/s41467-019-09065-5)
Supplement: Supplementary file 4 — Source Data [file 41467_2019_9065_MOESM4_ESM.xlsx]

## Sheet: Supplementary Fig. 1
Supplementary Fig. 1

## Sheet: Supplementary Fig. 11
Supplementary Fig. 11
Sample measurement								Blank measurement
TITLE/sample	Pallidocin							TITLE/sample	Blank
								DATA TYPE
ORIGIN	JASCO							ORIGIN	JASCO
SPECTROMETER/DATA SYSTEM								SPECTROMETER/DATA SYSTEM
LOCALE	1033							LOCALE	1033
RESOLUTION								RESOLUTION
DELTA X	-0.5							DELTA X	-0.5
X UNITS	NANOMETERS (nm)							X UNITS	NANOMETERS (nm)
Y UNITS	ARBITRARY UNITS (AU)							Y UNITS	ARBITRARY UNITS (AU)
FIRST X	400							FIRST X	400
LAST X	190							LAST X	190
N POINTS	421							N POINTS	421
FIRST Y	1.62801							FIRST Y	1.72466
MAX Y	11.8248							MAX Y	1.81037
MIN Y	-5.1336							MIN Y	-2.33953
XY DATA								XY DATA
	nm	AU	nm	AU					nm	AU	nm	AU
	400	1.62801	254.766	0.71031					400	1.72466	256.945	0.738574
	399.5	1.6618	254.412	0.705724					399.5	1.71194	256.596	0.734048
	399	1.70919	254.075	0.701355					399	1.66332	256.257	0.729654
	398.5	1.74221	253.765	0.697334					398.5	1.61661	255.951	0.725678
	398	1.75777	253.531	0.6943					398	1.55661	255.715	0.722621
	397.5	1.78653	253.374	0.692259					397.5	1.58266	255.562	0.720645
	397	1.83954	253.309	0.691419					397	1.61652	255.477	0.719535
	396.5	1.85273	253.323	0.691596					396.5	1.68275	255.48	0.71957
	396	1.88728	253.383	0.692379					396	1.62404	255.546	0.720428
	395.5	1.90182	253.505	0.693962					395.5	1.62336	255.664	0.721967
	395	1.90803	253.651	0.695857					395	1.67177	255.817	0.723944
	394.5	1.90946	253.798	0.697762					394.5	1.77377	255.965	0.72587
	394	1.88859	253.924	0.699396					394	1.81037	256.101	0.727625
	393.5	1.82302	254.025	0.700699					393.5	1.75959	256.218	0.729145
	393	1.7458	254.118	0.701915					393	1.75523	256.306	0.730287
	392.5	1.70086	254.193	0.702887					392.5	1.77597	256.372	0.731143
	392	1.63883	254.253	0.703663					392	1.78286	256.429	0.73188
	391.5	1.56309	254.301	0.704288					391.5	1.71415	256.461	0.732293
	391	1.51165	254.348	0.704892					391	1.60338	256.497	0.732769
	390.5	1.47754	254.399	0.705558					390.5	1.53237	256.535	0.733261
	390	1.49115	254.439	0.706074					390	1.50075	256.575	0.733773
	389.5	1.4797	254.477	0.706562					389.5	1.4769	256.61	0.734235
	389	1.49524	254.499	0.706856					389	1.45126	256.625	0.734431
	388.5	1.44857	254.515	0.70706					388.5	1.45687	256.647	0.734708
	388	1.35273	254.525	0.707195					388	1.46302	256.666	0.734958
	387.5	1.33777	254.509	0.706984					387.5	1.45039	256.663	0.734925
	387	1.24662	254.459	0.706331					387	1.47218	256.634	0.734539
	386.5	1.1555	254.403	0.705602					386.5	1.45104	256.57	0.733715
	386	1.083	254.33	0.704662					386	1.46819	256.505	0.732872
	385.5	1.01228	254.235	0.703427					385.5	1.46018	256.415	0.731706
	385	1.05137	254.128	0.702038					385	1.40548	256.304	0.730258
	384.5	1.05257	254.005	0.700443					384.5	1.34984	256.172	0.728554
	384	0.998602	253.889	0.698934					384	1.29379	256.032	0.726737
	383.5	0.985205	253.771	0.697415					383.5	1.22091	255.911	0.725161
	383	0.987933	253.63	0.695578					383	1.12653	255.776	0.723412
	382.5	1.03575	253.503	0.693938					382.5	1.03645	255.655	0.721847
	382	1.08441	253.397	0.692565					382	1.028	255.543	0.720394
	381.5	1.09138	253.286	0.691115					381.5	1.07648	255.434	0.718979
	381	1.15189	253.184	0.689802					381	1.14277	255.351	0.717897
	380.5	1.16946	253.11	0.68884					380.5	1.20682	255.27	0.716854
	380	1.1875	253.046	0.688002					380	1.21216	255.202	0.71597
	379.5	1.16647	252.994	0.687331					379.5	1.26218	255.148	0.715274
	379	1.1455	252.933	0.686546					379	1.24917	255.091	0.714526
	378.5	1.10384	252.879	0.685839					378.5	1.12784	255.044	0.713921
	378	1.05107	252.83	0.685206					378	1.0546	254.997	0.713314
	377.5	1.00786	252.781	0.684575					377.5	1.00103	254.96	0.712835
	377	0.979559	252.725	0.683841					377	0.929733	254.899	0.712035
	376.5	0.96748	252.675	0.683195					376.5	0.917221	254.842	0.711295
	376	0.90766	252.626	0.682559					376	0.803589	254.783	0.710536
	375.5	0.788992	252.571	0.681842					375.5	0.803452	254.716	0.709671
	375	0.754227	252.516	0.681138					375	0.785049	254.665	0.709002
	374.5	0.72254	252.454	0.680332					374.5	0.758554	254.589	0.708013
	374	0.674216	252.368	0.679208					374	0.712329	254.506	0.706948
	373.5	0.653479	252.279	0.678058					373.5	0.699133	254.425	0.705891
	373	0.660599	252.176	0.676721					373	0.694281	254.331	0.70467
	372.5	0.783725	252.084	0.675535					372.5	0.734323	254.255	0.703683
	372	0.855533	251.999	0.674421					372	0.734872	254.161	0.702464
	371.5	0.865979	251.904	0.673189					371.5	0.726541	254.087	0.701503
	371	0.836188	251.819	0.672099					371	0.703229	254.01	0.700513
	370.5	0.769711	251.761	0.671334					370.5	0.708978	253.944	0.69966
	370	0.71297	251.701	0.670558					370	0.718271	253.894	0.699004
	369.5	0.669705	251.65	0.669903					369.5	0.724991	253.838	0.698278
	369	0.582608	251.595	0.669193					369	0.690067	253.796	0.69774
	368.5	0.55462	251.56	0.668739					368.5	0.665964	253.753	0.69717
	368	0.530737	251.529	0.668325					368	0.624118	253.698	0.696467
	367.5	0.575159	251.486	0.667774					367.5	0.618726	253.667	0.696067
	367	0.617487	251.445	0.667239					367	0.633206	253.621	0.695471
	366.5	0.587405	251.415	0.666854					366.5	0.640265	253.587	0.695024
	366	0.576187	251.394	0.666585					366	0.660648	253.555	0.694612
	365.5	0.52305	251.359	0.666121					365.5	0.696899	253.521	0.694167
	365	0.503152	251.323	0.665658					365	0.689426	253.499	0.693878
	364.5	0.496985	251.289	0.665214					364.5	0.715231	253.473	0.693539
	364	0.486148	251.273	0.665009					364	0.703119	253.447	0.693204
	363.5	0.476721	251.242	0.664609					363.5	0.671021	253.418	0.692825
	363	0.431802	251.193	0.663975					363	0.638736	253.381	0.692354
	362.5	0.436752	251.155	0.663478					362.5	0.560907	253.346	0.691894
	362	0.470245	251.123	0.66306					362	0.514484	253.311	0.691441
	361.5	0.517264	251.092	0.662661					361.5	0.492697	253.265	0.690852
	361	0.498587	251.06	0.662249					361	0.449152	253.234	0.690451
	360.5	0.508868	251.02	0.661733					360.5	0.385645	253.201	0.690013
	360	0.555215	251	0.661468					360	0.306659	253.179	0.689736
	359.5	0.563461	250.983	0.661248					359.5	0.301794	253.143	0.689268
	359	0.559186	250.948	0.660798					359	0.310553	253.098	0.688685
	358.5	0.482678	250.921	0.66044					358.5	0.332578	253.065	0.688251
	358	0.44993	250.878	0.659893					358	0.310614	253.032	0.687825
	357.5	0.456696	250.837	0.659352					357.5	0.330719	253.003	0.687444
	357	0.419711	250.802	0.658897					357	0.430054	252.972	0.687046
	356.5	0.396469	250.765	0.65842					356.5	0.500101	252.954	0.686817
	356	0.428949	250.733	0.658007					356	0.515823	252.934	0.686559
	355.5	0.465826	250.707	0.657665					355.5	0.498026	252.913	0.686278
	355	0.534485	250.69	0.65745					355	0.517004	252.889	0.685972
	354.5	0.597006	250.677	0.657287					354.5	0.520703	252.871	0.685738
	354	0.62825	250.663	0.657096					354	0.497397	252.86	0.685599
	353.5	0.69238	250.649	0.656917					353.5	0.421585	252.846	0.685417
	353	0.760898	250.633	0.656706					353	0.424625	252.824	0.685133
	352.5	0.740421	250.624	0.656598					352.5	0.511996	252.814	0.684997
	352	0.705847	250.613	0.656456					352	0.56535	252.791	0.684705
	351.5	0.600681	250.592	0.656178					351.5	0.588837	252.765	0.684365
	351	0.517648	250.573	0.655937					351	0.602319	252.734	0.68396
	350.5	0.503912	250.561	0.655771					350.5	0.652283	252.715	0.683709
	350	0.4673	250.55	0.655632					350	0.695428	252.678	0.683237
	349.5	0.42959	250.538	0.655471					349.5	0.650488	252.662	0.683022
	349	0.458228	250.51	0.655115					349	0.547592	252.646	0.682818
	348.5	0.435779	250.498	0.654964					348.5	0.472635	252.65	0.682872
	348	0.442978	250.481	0.654743					348	0.448203	252.66	0.682996
	347.5	0.436978	250.459	0.654455					347.5	0.416211	252.635	0.682673
	347	0.392047	250.441	0.654224					347	0.34765	252.605	0.682293
	346.5	0.362228	250.4	0.653691					346.5	0.306906	252.565	0.681765
	346	0.343591	250.367	0.653258					346	0.287332	252.54	0.681441
	345.5	0.375571	250.334	0.652832					345.5	0.267749	252.494	0.680845
	345	0.375607	250.299	0.652376					345	0.265308	252.436	0.680092
	344.5	0.356412	250.267	0.651963					344.5	0.349939	252.389	0.679489
	344	0.310962	250.219	0.651338					344	0.455167	252.353	0.679019
	343.5	0.25914	250.17	0.650705					343.5	0.587405	252.315	0.678531
	343	0.23132	250.13	0.65018					343	0.681546	252.273	0.677976
	342.5	0.160074	250.082	0.64956					342.5	0.77999	252.218	0.677269
	342	0.11926	250.028	0.648859					342	0.793634	252.188	0.676883
	341.5	0.163718	249.981	0.64825					341.5	0.806311	252.144	0.676302
	341	0.186209	249.95	0.647847					341	0.794986	252.097	0.675695
	340.5	0.203094	249.905	0.647262					340.5	0.736557	252.05	0.675082
	340	0.193747	249.862	0.646711					340	0.673083	252.014	0.674623
	339.5	0.192902	249.817	0.646127					339.5	0.633166	251.984	0.674228
	339	0.243677	249.78	0.645648					339	0.584274	251.956	0.673865
	338.5	0.274973	249.757	0.645343					338.5	0.605951	251.935	0.673597
	338	0.276874	249.718	0.644847					338	0.595874	251.906	0.673215
	337.5	0.274979	249.689	0.644468					337.5	0.558438	251.898	0.673121
	337	0.330011	249.669	0.644201					337	0.571866	251.872	0.672776
	336.5	0.361624	249.635	0.643767					336.5	0.552841	251.836	0.672317
	336	0.336172	249.625	0.643631					336	0.572433	251.808	0.671944
	335.5	0.309723	249.612	0.643469					335.5	0.571094	251.778	0.671556
	335	0.315533	249.596	0.643264					335	0.524075	251.75	0.671197
	334.5	0.292172	249.582	0.643077					334.5	0.503314	251.724	0.670857
	334	0.251688	249.56	0.642791					334	0.520663	251.704	0.670595
	333.5	0.221808	249.55	0.64267					333.5	0.4492	251.709	0.670672
	333	0.252115	249.532	0.642435					333	0.382452	251.706	0.670628
	332.5	0.244763	249.507	0.642101					332.5	0.350574	251.705	0.67061
	332	0.192282	249.483	0.641799					332	0.37793	251.698	0.670519
	331.5	0.161026	249.457	0.641464					331.5	0.385947	251.689	0.670402
	331	0.21557	249.448	0.641347					331	0.428232	251.685	0.670351
	330.5	0.272482	249.43	0.641101					330.5	0.375208	251.667	0.670126
	330	0.28866	249.422	0.640997					330	0.373621	251.653	0.669944
	329.5	0.327966	249.408	0.640827					329.5	0.402475	251.637	0.669725
	329	0.362946	249.388	0.640556					329	0.41571	251.622	0.669534
	328.5	0.432852	249.384	0.640509					328.5	0.410226	251.614	0.669433
	328	0.418378	249.362	0.640227					328	0.405203	251.591	0.66914
	327.5	0.368909	249.34	0.639944					327.5	0.37392	251.563	0.66877
	327	0.292929	249.316	0.639628					327	0.368167	251.545	0.66854
	326.5	0.150793	249.288	0.639262					326.5	0.384106	251.517	0.668172
	326	0.0553284	249.262	0.638932					326	0.311035	251.476	0.667645
	325.5	0.0209656	249.209	0.638241					325.5	0.322879	251.424	0.666968
	325	-0.00770264	249.139	0.63733					325	0.282904	251.357	0.666098
	324.5	-0.0332764	249.058	0.63628					324.5	0.210773	251.293	0.665276
	324	-0.0316589	248.986	0.635351					324	0.210406	251.223	0.664362
	323.5	0.0641479	248.939	0.634736					323.5	0.178033	251.154	0.663463
	323	0.154672	248.906	0.634305					323	0.189838	251.112	0.662922
	322.5	0.20473	248.901	0.63424					322.5	0.144662	251.106	0.662841
	322	0.186359	248.913	0.634397					322	0.109225	251.109	0.662887
	321.5	0.165567	248.951	0.634889					321.5	0.06409	251.14	0.663282
	321	0.191849	248.995	0.635471					321	0.0451904	251.159	0.663526
	320.5	0.186234	249.034	0.635973					320.5	0.0429016	251.203	0.664109
	320	0.127182	249.041	0.636064					320	0.0572113	251.243	0.664624
	319.5	0.120667	249.046	0.636127					319.5	0.0649689	251.253	0.664745
	319	0.135593	249.054	0.636236					319	0.065686	251.25	0.664718
	318.5	0.136557	249.048	0.636147					318.5	0.0948425	251.237	0.664538
	318	0.144153	249.041	0.636058					318	0.149548	251.222	0.664353
	317.5	0.0973053	249.032	0.635948					317.5	0.244519	251.226	0.664407
	317	0.110248	249.024	0.635839					317	0.327386	251.189	0.663926
	316.5	0.0921173	249.013	0.635701					316.5	0.322299	251.165	0.663608
	316	0.0317657	248.973	0.635183					316	0.281052	251.151	0.663423
	315.5	0.0161407	248.94	0.634751					315.5	0.258789	251.113	0.662936
	315	0.0242981	248.9	0.63423					315	0.230353	251.072	0.662405
	314.5	-0.0302948	248.84	0.633451					314.5	0.149686	251.013	0.661645
	314	-0.0335236	248.78	0.632683					314	0.112833	250.98	0.661216
	313.5	-0.0690887	248.741	0.632166					313.5	0.0424622	250.951	0.66083
	313	-0.0389496	248.736	0.632107					313	-0.0149597	250.941	0.660704
	312.5	-0.00888672	248.737	0.632118					312.5	0.0471466	250.964	0.661001
	312	-0.0384155	248.76	0.632418					312	0.0989471	251.01	0.661597
	311.5	-0.0638306	248.809	0.633051					311.5	0.12691	251.063	0.662283
	311	-0.0329651	248.878	0.633942					311	0.139517	251.125	0.663085
	310.5	-0.0147919	248.939	0.634742					310.5	0.139206	251.163	0.663582
	310	-0.0226685	248.99	0.635404					310	0.176511	251.208	0.664165
	309.5	-0.0371613	249.047	0.636136					309.5	0.202264	251.228	0.664433
	309	-0.147461	249.093	0.636734					309	0.178061	251.241	0.664597
	308.5	-0.183853	249.122	0.637117					308.5	0.135974	251.252	0.664733
	308	-0.183804	249.155	0.637538					308	0.109381	251.277	0.665058
	307.5	-0.162958	249.188	0.637973					307.5	0.0691498	251.299	0.665349
	307	-0.126801	249.226	0.638455					307	0.00149536	251.327	0.66571
	306.5	-0.0800842	249.241	0.638659					306.5	0.0509094	251.362	0.666164
	306	-0.0317322	249.258	0.63888					306	0.0562042	251.397	0.666625
	305.5	0.0504089	249.286	0.639244					305.5	0.0207245	251.418	0.666891
	305	0.0997742	249.319	0.63967					305	0.00757141	251.443	0.667218
	304.5	0.152368	249.361	0.64021					304.5	-0.0181183	251.464	0.667494
	304	0.178268	249.396	0.64066					304	0.0478607	251.492	0.667857
	303.5	0.197531	249.435	0.641173					303.5	0.0281616	251.514	0.668137
	303	0.17832	249.47	0.641631					303	-0.0540955	251.532	0.668372
	302.5	0.16087	249.502	0.64204					302.5	-0.0694275	251.56	0.668738
	302	0.0973541	249.533	0.642439					302	-0.0528656	251.585	0.669057
	301.5	0.145731	249.556	0.642736					301.5	0.0271973	251.612	0.669407
	301	0.1655	249.578	0.643023					301	0.0385559	251.634	0.669699
	300.5	0.146506	249.61	0.643437					300.5	-0.0352325	251.662	0.670051
	300	0.0968262	249.656	0.644033					300	0.0203278	251.693	0.670455
	299.5	0.102188	249.706	0.64469					299.5	0.0537018	251.72	0.67081
	299	0.19505	249.754	0.645309					299	0.0273254	251.747	0.671159
	298.5	0.258859	249.799	0.645897					298.5	0.0214569	251.785	0.671656
	298	0.147366	249.843	0.646468					298	-0.0148071	251.825	0.672166
	297.5	0.094043	249.883	0.646977					297.5	0.0262878	251.849	0.672482
	297	0.0603882	249.901	0.647214					297	0.0946838	251.874	0.67281
	296.5	0.0875732	249.924	0.647514					296.5	0.199789	251.891	0.67303
	296	0.0212708	249.949	0.647837					296	0.291507	251.902	0.673173
	295.5	-0.101376	249.967	0.648067					295.5	0.373703	251.911	0.673283
	295	-0.121497	249.991	0.648388					295	0.439581	251.908	0.67324
	294.5	-0.105524	250.009	0.648612					294.5	0.529758	251.916	0.673356
	294	-0.128403	250.021	0.648766					294	0.500931	251.916	0.67335
	293.5	-0.1366	250.009	0.648617					293.5	0.463315	251.874	0.6728
	293	-0.145645	249.974	0.648162					293	0.38367	251.814	0.672027
	292.5	-0.0905792	249.942	0.647745					292.5	0.293045	251.741	0.671082
	292	-0.0230927	249.921	0.647472					292	0.234973	251.696	0.670493
	291.5	-0.0504364	249.93	0.647596					291.5	0.143741	251.689	0.67041
	291	-0.0307129	249.977	0.648205					291	0.130902	251.708	0.670647
	290.5	-0.0210114	250.062	0.649301					290.5	0.124457	251.768	0.671427
	290	-0.0163757	250.18	0.650832					290	0.0683929	251.859	0.67261
	289.5	-0.0410217	250.314	0.652577					289.5	0.101913	251.974	0.674098
	289	-0.0678711	250.453	0.654371					289	0.166748	252.099	0.675728
	288.5	-0.0752167	250.592	0.656176					288.5	0.201816	252.205	0.677103
	288	-0.0479675	250.69	0.657445					288	0.230362	252.282	0.678097
	287.5	-0.0195709	250.77	0.658486					287.5	0.288385	252.348	0.678951
	287	0.0158234	250.851	0.659534					287	0.308368	252.413	0.679796
	286.5	0.0129761	250.934	0.660614					286.5	0.359247	252.479	0.680654
	286	0.0601868	251.026	0.661807					286	0.365012	252.547	0.681534
	285.5	0.0474243	251.095	0.662704					285.5	0.39794	252.616	0.682434
	285	0.0594025	251.166	0.663619					285	0.362146	252.68	0.683254
	284.5	0.0625244	251.242	0.66461					284.5	0.267361	252.736	0.683989
	284	0.0568176	251.303	0.665399					284	0.209784	252.801	0.684827
	283.5	0.0395752	251.359	0.666122					283.5	0.215579	252.845	0.685394
	283	0.0496002	251.399	0.666641					283	0.137317	252.882	0.685877
	282.5	0.0173889	251.441	0.667188					282.5	0.101434	252.914	0.686297
	282	0.00518188	251.502	0.667984					282	0.0861359	252.953	0.686795
	281.5	0.0254791	251.557	0.66869					281.5	0.119537	252.999	0.687397
	281	0.0135834	251.619	0.669498					281	0.216403	253.044	0.687983
	280.5	-0.00672302	251.688	0.670398					280.5	0.19472	253.1	0.688702
	280	0.0696228	251.763	0.67136					280	0.162186	253.164	0.689538
	279.5	0.104892	251.835	0.672295					279.5	0.196661	253.233	0.690429
	279	0.118585	251.894	0.673059					279	0.20874	253.296	0.691246
	278.5	0.126395	251.954	0.673848					278.5	0.206573	253.36	0.692081
	278	0.161551	252.018	0.674676					278	0.152109	253.425	0.692923
	277.5	0.219269	252.079	0.675468					277.5	0.0884918	253.487	0.693732
	277	0.228931	252.149	0.676366					277	0.095932	253.543	0.694455
	276.5	0.136844	252.213	0.6772					276.5	0.0590912	253.614	0.695374
	276	0.137231	252.27	0.677944					276	0.0115601	253.689	0.696348
	275.5	0.162454	252.32	0.678587					275.5	-0.0210297	253.759	0.697251
	275	0.192685	252.365	0.67918					275	-0.00683899	253.814	0.697963
	274.5	0.228378	252.413	0.679803					274.5	0.0522247	253.863	0.698597
	274	0.241138	252.456	0.680349					274	0.0268555	253.923	0.699382
	273.5	0.268661	252.491	0.680803					273.5	0.0395752	253.98	0.700126
	273	0.301135	252.551	0.681588					273	0.126544	254.035	0.700838
	272.5	0.261453	252.632	0.682633					272.5	0.192673	254.098	0.701646
	272	0.192035	252.715	0.683713					272	0.196686	254.18	0.702716
	271.5	0.154065	252.8	0.684817					271.5	0.175543	254.295	0.704201
	271	0.0992249	252.899	0.686106					271	0.11983	254.415	0.705765
	270.5	0.109244	253.016	0.687621					270.5	0.143985	254.553	0.707549
	270	0.1582	253.145	0.689292					270	0.123883	254.703	0.709494
	269.5	0.206903	253.276	0.690992					269.5	0.0735352	254.857	0.7115
	269	0.249423	253.403	0.692639					269	0.0464111	255.018	0.71358
	268.5	0.275665	253.561	0.694684					268.5	0.0960693	255.168	0.715534
	268	0.234457	253.726	0.696826					268	0.173383	255.336	0.717707
	267.5	0.247754	253.9	0.699081					267.5	0.1832	255.509	0.719947
	267	0.246002	254.067	0.701245					267	0.177356	255.682	0.722197
	266.5	0.252701	254.243	0.703527					266.5	0.151395	255.865	0.724564
	266	0.285635	254.437	0.706049					266	0.152628	256.067	0.727187
	265.5	0.365729	254.649	0.708794					265.5	0.0241119	256.29	0.730082
	265	0.475314	254.864	0.71158					265	-0.0858276	256.52	0.73306
	264.5	0.513788	255.083	0.714427					264.5	-0.115079	256.747	0.736008
	264	0.512265	255.307	0.717337					264	-0.0970276	256.975	0.738968
	263.5	0.447485	255.546	0.720437					263.5	-0.036615	257.227	0.742236
	263	0.340729	255.785	0.72353					263	0.0168304	257.463	0.745294
	262.5	0.236148	256.027	0.726668					262.5	0.0762909	257.709	0.748483
	262	0.123859	256.272	0.729851					262	0.1991	257.982	0.752025
	261.5	0.0432556	256.529	0.733183					261.5	0.224744	258.257	0.75559
	261	0.0336822	256.799	0.736684					261	0.257306	258.54	0.759258
	260.5	0.0265869	257.076	0.740282					260.5	0.244342	258.823	0.762936
	260	0.0238861	257.346	0.743783					260	0.217761	259.106	0.7666
	259.5	0.110248	257.622	0.747364					259.5	0.150397	259.408	0.770523
	259	0.166312	257.905	0.751033					259	0.09086	259.696	0.774262
	258.5	0.137634	258.189	0.754712					258.5	0.0509613	259.985	0.77801
	258	0.115057	258.474	0.758402					258	0.0101349	260.281	0.781845
	257.5	0.0720673	258.763	0.76216					257.5	-0.00927124	260.576	0.785674
	257	0.134756	259.06	0.766003					257	-0.0116699	260.868	0.78946
	256.5	0.117554	259.354	0.769824					256.5	0.0329803	261.154	0.793171
	256	0.121768	259.641	0.773548					256	0.0953796	261.449	0.796997
	255.5	0.158902	259.926	0.777241					255.5	0.120554	261.724	0.800556
	255	0.209348	260.206	0.780871					255	0.17843	261.99	0.804015
	254.5	0.217172	260.48	0.784427					254.5	0.267896	262.269	0.807633
	254	0.162619	260.747	0.787891					254	0.26925	262.548	0.811241
	253.5	0.0905762	261.019	0.791415					253.5	0.194769	262.842	0.815061
	253	0.0372223	261.294	0.794989					253	0.132629	263.111	0.818551
	252.5	0.0125214	261.578	0.798666					252.5	0.14426	263.377	0.822
	252	-0.0140411	261.853	0.802233					252	0.101169	263.637	0.825366
	251.5	0.00447693	262.131	0.805837					251.5	0.0177307	263.892	0.828677
	251	0.0422394	262.404	0.809375					251	-0.00667725	264.147	0.831983
	250.5	0.0651947	262.675	0.812899					250.5	-0.0107513	264.397	0.83523
	250	0.0638733	262.946	0.816416					250	0.0222473	264.65	0.838507
	249.5	0.0937805	263.204	0.81976					249.5	0.00239563	264.923	0.842051
	249	0.108859	263.49	0.823465					249	0.00161438	265.197	0.845606
	248.5	0.101184	263.771	0.827116					248.5	0.0660309	265.481	0.849291
	248	0.0449432	264.051	0.830746					248	0.164279	265.767	0.853002
	247.5	-0.00703735	264.343	0.834531					247.5	0.220828	266.036	0.856484
	247	0.00288696	264.652	0.838534					247	0.234317	266.321	0.860185
	246.5	0.0386414	264.968	0.84264					246.5	0.190021	266.602	0.86383
	246	0.0184265	265.29	0.846811					246	0.153693	266.88	0.867435
	245.5	0.0239075	265.602	0.850861					245.5	0.0623077	267.163	0.871107
	245	0.0111938	265.922	0.855006					245	-0.0311523	267.451	0.874841
	244.5	0.0371613	266.256	0.859335					244.5	-0.147452	267.764	0.878896
	244	0.02276	266.588	0.863651					244	-0.199484	268.071	0.882876
	243.5	-0.0305847	266.924	0.868008					243.5	-0.174026	268.384	0.886946
	243	-0.0471497	267.278	0.87259					243	-0.0964111	268.698	0.891013
	242.5	-0.0442444	267.65	0.877424					242.5	-0.0418091	269.03	0.895319
	242	-0.110602	268.039	0.882466					242	0.0465637	269.365	0.899663
	241.5	-0.157294	268.432	0.887562					241.5	0.116794	269.705	0.904076
	241	-0.193134	268.855	0.893055					241	0.196497	270.069	0.908799
	240.5	-0.264987	269.3	0.898824					240.5	0.195636	270.432	0.9135
	240	-0.300104	269.789	0.90516					240	0.173126	270.83	0.918661
	239.5	-0.356616	270.285	0.9116					239.5	0.190082	271.238	0.923951
	239	-0.422754	270.797	0.918241					239	0.149463	271.656	0.929382
	238.5	-0.435001	271.339	0.925264					238.5	0.0738434	272.1	0.935141
	238	-0.407278	271.917	0.932764					238	0.00202026	272.544	0.940892
	237.5	-0.452728	272.507	0.940414					237.5	-0.0847931	273.017	0.94703
	237	-0.455853	273.125	0.948433					237	-0.113232	273.5	0.953293
	236.5	-0.584912	273.758	0.956636					236.5	-0.160608	273.992	0.959679
	236	-0.725497	274.427	0.965313					236	-0.172852	274.522	0.966552
	235.5	-0.764536	275.107	0.974137					235.5	-0.124765	275.036	0.973215
	235	-0.840982	275.819	0.983368					235	-0.0913086	275.572	0.980162
	234.5	-0.958853	276.535	0.992659					234.5	-0.0915741	276.104	0.987074
	234	-1.10302	277.274	1.00224					234	-0.132333	276.66	0.994284
	233.5	-1.27007	278.031	1.0121					233.5	-0.229431	277.232	1.0017
	233	-1.36898	278.798	1.02065					233	-0.299109	277.793	1.00898
	232.5	-1.47668	279.58	1.02936					232.5	-0.395413	278.347	1.01563
	232	-1.66031	280.368	1.03812					232	-0.468735	278.922	1.02204
	231.5	-1.69277	281.166	1.04699					231.5	-0.48551	279.497	1.02844
	231	-1.78249	281.965	1.05584					231	-0.520605	280.075	1.03487
	230.5	-1.83195	282.769	1.06473					230.5	-0.49744	280.662	1.04139
	230	-1.96182	283.594	1.07384					230	-0.467996	281.248	1.04789
	229.5	-2.06693	284.437	1.08313					229.5	-0.508975	281.862	1.0547
	229	-2.2804	285.293	1.09255					229	-0.48884	282.506	1.06182
	228.5	-2.61158	286.163	1.1021					228.5	-0.582483	283.137	1.06879
	228	-2.91062	287.04	1.11171					228	-0.583005	283.788	1.07598
	227.5	-2.9981	287.919	1.12134					227.5	-0.616986	284.442	1.08318
	227	-3.0907	288.795	1.1309					227	-0.599115	285.09	1.09032
	226.5	-3.20762	289.648	1.14019					226.5	-0.575827	285.745	1.09751
	226	-3.28224	290.482	1.14927					226	-0.625693	286.373	1.1044
	225.5	-3.24112	291.306	1.15822					225.5	-0.599521	287.029	1.11159
	225	-3.2096	292.125	1.1671					225	-0.546466	287.688	1.1188
	224.5	-3.24385	292.952	1.17604					224.5	-0.586172	288.346	1.12599
	224	-3.46333	293.774	1.18492					224	-0.58999	288.989	1.13301
	223.5	-3.67038	294.602	1.19384					223.5	-0.67948	289.651	1.14022
	223	-3.88692	295.435	1.20281					223	-0.689862	290.32	1.14751
	222.5	-4.10671	296.286	1.21196					222.5	-0.77533	290.995	1.15484
	222	-4.3209	297.145	1.22116					222	-0.747192	291.668	1.16215
	221.5	-4.53268	297.994	1.23025					221.5	-0.761887	292.363	1.16967
	221	-4.67514	298.858	1.23948					221	-0.7655	293.061	1.17722
	220.5	-4.69134	299.734	1.24882					220.5	-0.781677	293.764	1.18481
	220	-4.61111	300.622	1.25827					220	-0.776089	294.468	1.1924
	219.5	-4.63724	301.516	1.26776					219.5	-0.733337	295.175	1.20001
	219	-4.65637	302.427	1.27741					219	-0.717068	295.882	1.20762
	218.5	-4.57256	303.363	1.28731					218.5	-0.76246	296.588	1.2152
	218	-4.4882	304.303	1.29723					218	-0.902362	297.284	1.22265
	217.5	-4.44567	305.24	1.30711					217.5	-1.03302	297.988	1.23019
	217	-4.48445	306.203	1.31722					217	-1.17391	298.694	1.23773
	216.5	-4.53896	307.179	1.32746					216.5	-1.24519	299.414	1.24541
	216	-4.42484	308.161	1.33773					216	-1.22124	300.131	1.25304
	215.5	-4.42112	309.161	1.34818					215.5	-1.29167	300.852	1.26071
	215	-4.60446	310.172	1.3587					215	-1.40864	301.547	1.26809
	214.5	-4.72379	311.225	1.36964					214.5	-1.33321	302.256	1.27561
	214	-4.71603	312.306	1.38085					214	-1.17138	302.968	1.28314
	213.5	-4.69853	313.398	1.39215					213.5	-0.989575	303.676	1.29062
	213	-4.72094	314.531	1.40383					213	-0.975351	304.398	1.29824
	212.5	-4.69568	315.699	1.41585					212.5	-1.05918	305.134	1.30599
	212	-4.70999	316.903	1.4282					212	-1.08209	305.888	1.31391
	211.5	-4.74045	318.143	1.44088					211.5	-1.00125	306.662	1.32204
	211	-4.88922	319.415	1.45387					211	-1.03245	307.428	1.33006
	210.5	-5.02053	320.72	1.46714					210.5	-1.21383	308.187	1.33801
	210	-4.99365	322.07	1.48082					210	-1.30957	308.951	1.34598
	209.5	-5.04694	323.459	1.49486					209.5	-1.29099	309.705	1.35385
	209	-5.12626	324.883	1.5092					209	-1.33867	310.452	1.36162
	208.5	-5.1336	326.355	1.52399					208.5	-1.43762	311.217	1.36957
	208	-5.05879	327.878	1.53922					208	-1.4981	311.982	1.3775
	207.5	-4.92502	329.451	1.5549					207.5	-1.52508	312.763	1.38558
	207	-4.78141	331.079	1.57106					207	-1.48269	313.558	1.3938
	206.5	-4.71128	332.767	1.58776					206.5	-1.56738	314.334	1.4018
	206	-4.34074	334.529	1.60511					206	-1.63084	315.119	1.40989
	205.5	-3.97531	336.387	1.62334					205.5	-1.66773	315.9	1.41791
	205	-3.61209	338.361	1.6426					205	-1.78822	316.677	1.42588
	204.5	-3.22506	340.495	1.66333					204.5	-1.84262	317.45	1.4338
	204	-2.57617	342.819	1.68579					204	-1.82871	318.248	1.44196
	203.5	-2.08507	345.392	1.71049					203.5	-1.79159	319.047	1.45012
	203	-1.69086	348.231	1.73757					203	-1.7287	319.876	1.45855
	202.5	-1.47703	351.387	1.76745					202.5	-1.73635	320.695	1.46689
	202	-1.07497	354.928	1.8007					202	-1.67759	321.507	1.47512
	201.5	-0.796732	358.884	1.83749					201.5	-1.75532	322.333	1.48348
	201	-0.696121	363.354	1.87862					201	-1.89321	323.169	1.49193
	200.5	-0.41416	368.35	1.92403					200.5	-1.95485	323.978	1.5001
	200	0.0416504	373.957	1.97428					200	-2.04252	324.764	1.50801
	199.5	0.391763	380.278	2.03005					199.5	-2.1168	325.528	1.51569
	199	0.945404	387.374	2.09153					199	-2.19368	326.285	1.52329
	198.5	1.45132	395.385	2.15951					198.5	-2.23401	327.013	1.53057
	198	2.38767	404.414	2.23431					198	-2.01176	327.687	1.53731
	197.5	2.88879	414.643	2.31673					197.5	-1.85817	328.316	1.54359
	197	3.11234	426.232	2.40711					197	-1.78727	328.908	1.54949
	196.5	3.69212	439.37	2.50517					196.5	-1.79762	329.456	1.55495
	196	4.6832	454.324	2.60831					196	-1.87903	329.952	1.55988
	195.5	5.16709	471.406	2.72402					195.5	-1.79806	330.435	1.56468
	195	5.67183	490.908	2.85337					195	-1.6946	330.927	1.56956
	194.5	6.12996	513.16	2.99738					194.5	-1.93751	331.425	1.57449
	194	6.15853	538.483	3.15662					194	-2.23074	331.929	1.57947
	193.5	6.29536	567.283	3.33171					193.5	-2.33953	332.41	1.58423
	193	5.74941	599.867	3.52211					193	-2.28158	332.948	1.58954
	192.5	4.87525	636.61	3.70681					192.5	-2.16072	333.531	1.59529
	192	7.29921	677.722	3.90581					192	-2.15346	334.09	1.60079
	191.5	4.75499	723.184	4.12587					191.5	-2.08996	334.6	1.60581
	191	9.11781	772.626	4.3652					191	-1.91367	335.099	1.61071
	190.5	11.2549	824.835	4.61791					190.5	-1.74633	335.685	1.61646
	190	11.8248	874.13	4.85653					190	-1.75602	336.324	1.62272
##### Extended Information								##### Extended Information
[Comments]								[Comments]
Sample name	Pallidocin							Sample name	Blank
Comment								Comment
User								User
Division								Division
Company	University of Groningen							Company	University of Groningen
[Detailed Information]								[Detailed Information]
Creation date	8/16/2018 4:33 PM							Creation date	8/16/2018 4:33 PM
Data array type	Linear data array * 3							Data array type	Linear data array * 3
Horizontal axis	Wavelength [nm]							Horizontal axis	Wavelength [nm]
Vertical axis(1)	CD [mdeg]							Vertical axis(1)	CD [mdeg]
Vertical axis(2)	HT [V]							Vertical axis(2)	HT [V]
Vertical axis(3)	Abs							Vertical axis(3)	Abs
Start	400 nm							Start	400 nm
End	190 nm							End	190 nm
Data interval	0.5 nm							Data interval	0.5 nm
Data points	421							Data points	421
[Measurement Information]								[Measurement Information]
Instrument Name	J-815							Instrument Name	J-815
Model Name	J-815							Model Name	J-815
Serial No.	A029761168							Serial No.	A029761168
Photometric Mode	CD, HT, Abs							Photometric Mode	CD, HT, Abs
Measure Range	400 - 190 nm							Measure Range	400 - 190 nm
Data pitch	0.5 nm							Data pitch	0.5 nm
Sensitivity	Standard							Sensitivity	Standard
D.I.T.	1 sec							D.I.T.	1 sec
Band width	2.00 nm							Band width	2.00 nm
Start Mode	Immediately							Start Mode	Immediately
Scanning Speed	200 nm/min							Scanning Speed	200 nm/min
Baseline Correction	None							Baseline Correction	None
Shutter Control	Auto							Shutter Control	Auto
PMT Voltage	Auto							PMT Voltage	Auto

## Sheet: Supplementary Fig. 12
Supplementary Fig. 12

## Sheet: Supplementary Fig. 19
Supplementary Fig. 19

## Sheet: Supplementary Table 5
Supplementary Table 5
Measurement results													Measurement results
B4162													DSM319
22-2-2017 11:59:21													18-2-2017 16:41:34
Absorbance 1 (18 h)													Absorbance 7 (18 h)
Wavelength: 600 nm													Wavelength: 600 nm
Plate 1													Plate 1
Abs	1	2	3	4	5	6	7	8	9	10			Abs	1	2	3	4	5	6	7	8	9	10
A	0.044	0.041	0.044	0.043	0.651	0.605	0.631	0.64	0.552	0.559			A	0.086	0.66	0.087	0.085	0.089	0.861	1.033	0.802	0.817	1.007
B	0.547	0.552	0.558	0.575	0.673	0.62	0.606	0.644	0.638	0.686			B	1.175	0.946	0.966	1.027	0.883	0.932	1.011	0.987	0.494	0.831
C	0.041	0.491	0.045	0.042	0.606	0.598	0.571	0.635	0.612	0.611			C	0.101	0.09	0.09	0.087	0.098	0.581	0.696	0.822	0.736	0.812
D	0.595	0.533	0.532	0.58	0.693	0.639	0.656	0.639	0.684	0.675			D	1.198	0.958	0.876	0.946	0.806	0.832	0.892	0.483	0.5	0.738
E	0.045	0.041	0.041	0.041	0.585	0.626	0.597	0.641	0.632	0.588			E	0.091	0.438	0.11	0.093	0.097	0.391	0.635	0.795	0.674	1.074
F	0.554	0.554	0.534	0.588	0.575	0.667	0.626	0.646	0.658	0.658			F	1.142	1.049	1.055	1.066	1.222	0.909	0.734	1.018	0.664	0.766
G	0.051	0.356	0.239	0.55	0.638	0.637	0.584	0.614	0.626	0.582
H	0.464	0.673	0.595	0.655	0.587	0.666	0.586	0.692	0.648	0.79

## Sheet: Supplementary Table 6
Supplementary Table 6
Measurement results													Measurement results
B4114													B4119
22-2-2017 12:02:23													23-2-2017 9:24:36
Absorbance 1 (18 h)													Absorbance 1 (18 h)
Wavelength: 600 nm													Wavelength: 600 nm
Plate 1													Plate 1
Abs	1	2	3	4	5	6	7	8	9	10			Abs	1	2	3	4	5	6	7	8	9	10
A	0.043	0.055	0.296	0.042	0.042	0.199	0.187	0.197	0.207	0.216			A	0.042	0.043	0.046	0.438	0.597	0.645	0.59	0.613	0.562	0.558
B	0.185	0.187	0.194	0.156	0.147	0.119	0.131	0.284	0.152	0.273			B	0.541	0.28	0.583	0.602	0.611	0.565	0.571	0.546	0.571	0.574
C	0.044	0.049	0.043	0.134	0.045	0.142	0.158	0.128	0.155	0.207			C	0.044	0.047	0.046	0.47	0.64	0.664	0.627	0.642	0.595	0.615
D	0.147	0.132	0.177	0.118	0.1	0.139	0.136	0.11	0.111	0.148			D	0.415	0.566	0.67	0.658	0.63	0.583	0.59	0.601	0.563	0.593
E	0.042	0.041	0.041	0.07	0.209	0.143	0.18	0.109	0.148	0.266			E	0.042	0.044	0.046	0.495	0.641	0.662	0.651	0.636	0.615	0.59
F	0.153	0.165	0.125	0.125	0.118	0.109	0.114	0.117	0.113	0.159			F	0.456	0.549	0.651	0.649	0.595	0.595	0.576	0.593	0.576	0.584
													G	0.042	0.042	0.042	0.423	0.616	0.612	0.559	0.554	0.568	0.556
													H	0.432	0.575	0.591	0.584	0.548	0.576	0.534	0.554	0.544	0.568

## Sheet: Supplementary Table 7
Supplementary Table 7
Measurement results													Measurement results
NUB36187 (1)													NUB36187 (2)
18-2-2017 10:49:44													19-2-2017 11:05:29
Absorbance 1 (18 h)													Absorbance 1 (18 h)
Wavelength: 600 nm													Wavelength: 600 nm
Plate 1													Plate 1
Abs	1	2	3	4	5	6	7	8	9	10			Abs	1	2	3	4	5	6	7	8	9	10
A	0.224	0.056	0.158	0.044	0.042	0.048	0.046	0.121	0.044	0.043			A	0.041	0.041	0.109	0.046	0.132	0.041	0.042	0.14	0.044	0.231
B	0.237	0.154	0.135	0.049	0.046	0.048	0.049	0.151	0.153	0.046			B	0.047	0.167	0.126	0.065	0.046	0.172	0.135	0.148	0.137	0.151
C	0.244	0.129	0.044	0.046	0.119	0.155	0.043	0.2	0.048	0.166			C	0.043	0.043	0.202	0.049	0.12	0.045	0.164	0.047	0.132	0.045
D	0.045	0.045	0.049	0.04	0.254	0.135	0.132	0.159	0.043	0.05			D	0.176	0.044	0.045	0.045	0.198	0.165	0.168	0.119	0.179	0.145
E	0.268	0.043	0.042	0.044	0.173	0.063	0.187	0.117	0.042	0.07			E	0.045	0.164	0.044	0.044	0.041	0.045	0.045	0.197	0.047	0.163
F	0.271	0.042	0.044	0.13	0.046	0.152	0.047	0.163	0.142	0.131			F	0.044	0.198	0.042	0.121	0.183	0.191	0.135	0.158	0.144	0.148
													G	0.045	0.042	0.045	0.177	0.046	0.045	0.044	0.046	0.049	0.047
													H	0.152	0.15	0.182	0.2	0.18	0.156	0.161	0.183	0.172	0.167
